# Supplementary material for: Visual Short-Term Memory for Coherent and Sequential Motion: A rTMS Investigation
Source: Brain Sci. 2021 Nov 6;11(11):1471. doi: 10.3390/brainsci11111471 (PMC8615668; doi:10.3390/brainsci11111471)
Supplement: Supplementary file 1 [file brainsci-11-01471-s001.zip]

Archive with 1 entries (1 files):
- brainsci-1377836-supplementary.pdf
